# Supplementary material for: Topological Photonic Crystal Ring Resonator Pressure Sensor in the Optical Communication Range
Source: Sensors (Basel). 2026 Jan 19;26(2):659. doi: 10.3390/s26020659 (PMC12845562; doi:10.3390/s26020659)
Supplement: Supplementary file 1 [file sensors-26-00659-s001.zip]

Archive with 1 entries (1 files):
- sensors-4077429-supplementary.pdf
